# Supplementary material for: Discrete choice experiment for eliciting preference for health services for patients with ALS and their informal caregivers
Source: BMC Health Serv Res. 2021 Mar 9;21:213. doi: 10.1186/s12913-021-06191-z (PMC7941893; doi:10.1186/s12913-021-06191-z)
Supplement: Supplementary file 1 — Additional file1: Supplementary Tables. This file includes additional analyses of subgroup data. Table 1. Results of Random effects probit model for patient DCE – Gender and Site of Onset subgroup analysis. Table 2. Results of Random effects probit model for patient DCE – Time since diagnosis and King’s Staging subgroup analysis. Table 3. Results of Random effects probit model for caregiver DCE – Sex and Relationship to patient subgroup analysis. [file 12913_2021_6191_MOESM1_ESM.xlsx]

## Sheet: Sheet1
Supplementary Tables
Attribute	Males	Females	Bulbar Onset	Spinal Onset
	Coefficient (95% CI)	Coefficient (95% CI)	Coefficient (95% CI)	Coefficient (95% CI)
Intercept	-0.31 (-0.67, 0.06)	0.14 (-0.25, 0.54)	-0.26 (-0.74, 0.22)	-0.29 (-0.56, -0.02)
Reference level
A1. I would get all the information about motor neuron disease at the time of diagnosis
A2. I would get all information about motor neuron disease when I think I will need it	-0.2 (-0.48, 0.08)	-0.21 (-0.56, 0.14)	-0.34 (-0.78, 0.10)	-0.19 (-0.44, 0.06)
A3. I don’t want to know anything about motor neuron disease at any time	-0.24 (-0.54, 0.05)	-0.06 (-0.42, 0.29)	-0.26 (-0.71, 0.20)	-0.15 (-0.41, 0.11)
B. Price of additional services	0 (0.00, 0.00)	0 (0.00, 0.00)	0 (-0.01, 0.00)	0 (-0.00, 0.00)
Reference level
C1. I would get regular visits from community multidisciplinary team (for e.g. physiotherapy, occupational therapist) and the public health nurse in my home
C2. I would arrange multidisciplinary team (for e.g. physiotherapy, occupational therapist) and public health nurse visits as I need in my home	0.03 (-0.17, 0.22)	-0.09 (-0.33, 0.14)	0.19 (-0.12, 0.51)	0.01 (-0.16, 0.19)
Reference level
D1. I would attend Multidisciplinary team MND specialist clinic no matter how far away
D2. I would just attend a local Neurology clinic	-0.17 (-0.43, 0.08)	0.05 (-0.26, 0.37)	0.02 (-0.37, 0.42)	-0.16 (-0.39, 0.06)
Reference level
E1. I would be prepared to go to a multidisciplinary clinic with long waiting times in the clinic to see more than one professional
E2. I would not be prepared to go to a multidisciplinary clinic with long waiting times in the clinic to see more than one professional	0.09 (-0.13, 0.32)	-0.03 (-0.30, 0.25)	0.05 (-0.29, 0.39)	0.04 (-0.16, 0.24)
Reference level
F1. No matter what I would like to receive all my care at home
F2. I would receive care in a hospital or a hospice as an inpatient	-0.09 (-0.29, 0.11)	-0.02 (-0.27, 0.22)	0.02 (-0.29, 0.33)	-0.07 (-0.25, 0.11)
Reference level
G1. The doctors advise and help me when I need treatments including ventilation and stomach tube
G2. The doctors advise me, and I would decide what treatments I get including ventilation and stomach tube	-0.15 (-0.34, 0.04)	-0.05 (-0.27, 0.17)	-0.19 (-0.47, 0.11)	-0.08 (-0.25, 0.08)
Reference level
H1. Personal care in the home is provided to me by someone who is not a relative or friend
H2. Personal care in the home is provided by a relative or friend	-0.01 (-0.25, 0.26)	-0.16 (-0.47, 0.16)	-0.19 (-0.58, 0.21)	-0.01 (-0.24, 0.22)
Reference level
I1. I would start to see the Hospice Care team early on in my illness
I2. I would start to see the Hospice Care team when something serious happens later in my illness	0.19 (-0..00, 0.37)	0.15 (-0.08, 0.37)	0.12 (-0.16, 0.40)	0.17 (0.01, 0.33)
Reference level
J1. I would use new communication technology including voice banking
J2. I would not use new communication technology including voice banking	-0.14 (-0.33, 0.05)	-0.25 (-0.47, -0.02)	-0.16 (-0.45, 0.12)	-0.14 (-0.31, 0.03)
Reference level
K1. Phone advice is not available
K2. Phone advice is available 24hours a day	-0.06 (-0.31, 0.19)	0.21 (-0.10, 0.53)	0.01 (-0.37, 0.40)	0.05 (-0.18, 0.28)
K3. Phone advice is available during the hours of 9am – 5pm Monday to Friday	-0.06 (-0.25, 0.13)	-0.09 (-0.32, 0.13)	0.04 (-0.25, 0.33)	-0.13 (-0.30, 0.03)
Reference level
L1. Emotional support is not provided
L2. Emotional support is provided by group meetings with other MND patients	0.13 (-0.13, 0.38)	-0.01 (-0.31, 0.30)	0.03 (-0.36, 0.42)	0.04 (-0.19, 0.26)
L3. Emotional support is provided from a counselor	0.01 (-0.19, 0.21)	-0.07 (-0.31, 0.16)	-0.03 (-0.34, 0.28)	0.02 (-0.15, 0.20)
Reference level
M1. I would have healthcare professionals who I can depend on
M2. I would not necessarily need healthcare professionals to depend on	0.12 (-0.12, 0.37)	0.14 (-0.16, 0.44)	0.15 (-0.22, 0.52)	0.08 (-0.14, 0.29)
Site of Onset	0.00 (-0.27, 0.28)	-0.17 (-0.49, 0.16)	-	-
Time Since Diagnosis	0.22 (-0.07, 0.51)	-0.12 (-0.44, 0.20)	-0.24 (-0.71, 0.23)	0.05 (-0.21, 0.31)
Sex	-	-	0.05 (-0.35, 0.44)	-0.09 (-0.31, 0.14)
Kings Staging	-0.13 (-0.38, 0.13)	-0.2 (-0.56, 0.17)	0.36 (-0.08, 0.80)	0.09 (-0.16, 0.33)
Rho-squared	0.15	0.13	0.1	0.1
Adjusted rho-squared	0.09	0.05	-0.04	0.08
Table 1: Results of Random effects probit model for patient DCE – Gender and Site of Onset subgroup analysis
Attribute	Diagnosis ≤ 6 months	Diagnosis >6 months	King’s Stage 1 or 2	King’s Stage 3 or 4
	Coefficient (95% CI)	Coefficient (95% CI)	Coefficient (95% CI)	Coefficient (95% CI)
Intercept	-0.44 (-1.03, 0.13)	-0.08 (-0.39, 0.23)	-0.49 (-1.00, 0.02)	-0.02 (-0.35, 0.30)
Reference level
A1. I would get all the information about motor neuron disease at the time of diagnosis
A2. I would get all information about motor neuron disease when I think I will need it	-0.21 (-0.67, 0.24)	-0.25 (-0.50, -0.01)	-0.51 (-0.99, -0.05)	-0.12 (-0.37, 0.13)
A3. I don’t want to know anything about motor neuron disease at any time	-0.19 (-0.65, 0.27)	-0.24 (-0.50, 0.01)	-0.57 (-1.04, -0.10)	-0.05 (-0.31, 0.21)
B. Price of additional services	0.00 (-0.01, 0.01)	0.00 (-0.01, 0.00)	0.00 (0.00, 0.00)	0.00 (0.00, 0.00)
Reference level
C1. I would get regular visits from community multidisciplinary team (for e.g. physiotherapy, occupational therapist) and the public health nurse in my home
C2. I would arrange multidisciplinary team (for e.g. physiotherapy, occupational therapist) and public health nurse visits as I need in my home	0.05 (-0.26, 0.35)	0.02 (-0.16, 0.19)	0.25 (-0.05, 0.56)	0.03 (-0.15, 0.20)
Reference level
D1. I would attend Multidisciplinary team MND specialist clinic no matter how far away
D2. I would just attend a local Neurology clinic	-0.14 (-0.55, 0.26)	-0.01 (-0.23, 0.22)	-0.17 (-0.57, 0.22)	-0.08 (-0.31, 0.15)
Reference level
E1. I would be prepared to go to a multidisciplinary clinic with long waiting times in the clinic to see more than one professional
E2. I would not be prepared to go to a multidisciplinary clinic with long waiting times in the clinic to see more than one professional	0.27 (-0.09, 0.64)	0.00 (-0.20, 0.20)	-0.05 (-0.39, 0.29)	0.06 (-0.14, 0.27)
Reference level
F1. No matter what I would like to receive all my care at home
F2. I would receive care in a hospital or a hospice as an inpatient	-0.08 (-0.24, 0.04)	-0.06 (-0.24, 0.12)	0.08 (-0.22, 0.38)	-0.09 (-0.28, 0.09)
Reference level
G1. The doctors advise and help me when I need treatments including ventilation and stomach tube
G2. The doctors advise me, and I would decide what treatments I get including ventilation and stomach tube	-0.35 (-0.67, -0.05)	-0.07 (-0.23, 0.10)	-0.19 (-0.47, 0.10)	-0.07 (-0.25, 0.10)
Reference level
H1. Personal care in the home is provided to me by someone who is not a relative or friend
H2. Personal care in the home is provided by a relative or friend	-0.28 (-0.73, 0.17)	0.00 (-0.22, 0.22)	-0.26 (-0.64, 0.13)	0.04 (-0.19, 0.28)
Reference level
I1. I would start to see the Hospice Care team early on in my illness
I2. I would start to see the Hospice Care team when something serious happens later in my illness	0.21 (-0.10, 0.51)	0.13 (-0.03, 0.29)	0.24 (-0.05, 0.53)	0.14 (-0.03, 0.30)
Reference level
J1. I would use new communication technology including voice banking
J2. I would not use new communication technology including voice banking	-0.01 (-0.33, 0.30)	-0.17 (-0.33, -0.00)	-0.04 (-0.32, 0.23)	-0.17 (-0.34, 0.01)
Reference level
K1. Phone advice is not available
K2. Phone advice is available 24hours a day	-0.06 (-0.47, 0.34)	0.00 (-0.22, 0.22)	0.03 (-0.35, 0.41)	0.05 (-0.18, 0.28)
K3. Phone advice is available during the hours of 9am – 5pm Monday to Friday	-0.05 (-0.35, 0.24)	-0.11 (-0.28, 0.05)	0.14 (-0.15, 0.43)	-0.17 (-0.33, 0.00)
Reference level
L1. Emotional support is not provided
L2. Emotional support is provided by group meetings with other MND patients	0.16 (-0.23, 0.56)	0.01 (-0.21, 0.24)	-0.02 (-0.41, 0.37)	0.05 (-0.17, 0.28)
L3. Emotional support is provided from a counselor	0.03 (-0.30, 0.36)	0.03 (-0.15, 0.20)	0.31 (0.00, 0.62)	-0.06 (-0.24, 0.11)
Reference level
M1. I would have healthcare professionals who I can depend on
M2. I would not necessarily need healthcare professionals to depend on	0.42 (0.02, 0.83)	0.09 (-0.12, 0.30)	0.36 (-0.00, 0.72)	0.02 (-0.20, 0.25)
Site of Onset	-0.2 (-0.64, 0.24)	-0.09 (-0.34, 0.16)	0.15 (-0.28, 0.58)	-0.12 (-0.36, 0.13)
Time Since Diagnosis	-	-	0.08 (-0.33, 0.49)	-0.03 (-0.30, 0.26)
Sex	0.39 (-0.25, 0.73)	-0.12 (-0.35, 0.09)	0.18 (-0.25, 0.62)	-0.09 (-0.30, 0.13)
Kings Staging	0.24 (-0.25, 0.73)	0.00 (-0.24, 0.25)	-	-
Rho-squared = 0.13	0.2	0.1	0.1	0.07
Adjusted rho-squared = 0.09	0.08	0.07	0.02	0.02
Table 2: Results of Random effects probit model for patient DCE – Time since diagnosis and King’s Staging subgroup analysis
Attribute	Male	Female	Spouse	Child
	Coefficient (95% CI)	Coefficient (95% CI)	Coefficient (95% CI)	Coefficient (95% CI)
Intercept	-0.14 (-0.35, 0.08)	-0.22 (-0.37, -0.06)	-0.10 (-0.34, 0.14)	-0.09 (-0.40, 0.22)
Reference level
A1. I would get all the information about motor neuron disease at the time of diagnosis
A2. I would get all information about motor neuron disease when I think I will need it	0.25 (-0.02, 0.67)	-0.12 (-0.46, 0.22)	0.03 (-0.30, 0.36)	0.03 (-0.44, 0.51)
A3. I don’t want to know anything about motor neuron disease at any time	0.15 (-0.27, 0.58)	-0.12 (-0.45, 0.22)	-0.09 (-0.42, 0.23)	0.17 (-0.31, 0.66)
B. Price of additional services	0.00 (-0.00, 0.01)	-0.00 (-0.01, 0.00)	-0.00 (-0.01, 0.00)	0.00 (-0.00, 0.01)
Reference level
C1. My loved one would get regular visits from community multidisciplinary team (for e.g. physiotherapy, occupational therapist) and the public health nurse at home
C2. My loved one would arrange multidisciplinary team (for e.g. physiotherapy, occupational therapist) and public health nurse visits as they need at home	0.059 (-0.23, 0.33)	-0.24 (-0.49, -0.00)	-0.20 (-0.42, 0.03)	0.09 (-0.25, 0.43)
Reference level
D1. I would attend Multidisciplinary team MND specialist clinic no matter how far away
D2. I would just attend a local Neurology clinic	-0.18 (-0.57, 0.20)	-0.06 (-0.39, 0.27)	-0.03 (-0.33, 0.26)	-0.35 (-0.81, 0.11)
Reference level
E1. I would be prepared to go to a multidisciplinary clinic with long waiting times in the clinic to see more than one professional
E2. I would not be prepared to go to a multidisciplinary clinic with long waiting times in the clinic to see more than one professional	0.29 (-0.04, 0.62)	-0.12 (-0.40, 0.16)	0.05 (-0.22, 0.31)	0.16 (-0.22, 0.55)
Reference level
F1. No matter what I would like my loved one to receive all care at home
F2. My loved one would receive care in a hospital or a hospice as an inpatient	-0.18 (-0.49, 0.12)	0.02 (-0.24, 0.27)	-0.05 (-0.29, 0.19)	-0.12 (-0.48, 0.23)
Reference level
H1. Personal care in the home is provided by someone who is not a relative or friend
H2. Personal care in the home is provided by a relative or friend	0.25 (-0.14, 0.64)	0.06 (-0.23, 0.36)	-0.01 (-0.29, 0.28)	0.46 (0.01, 0.93)
Reference level
K1. Phone advice is not available
K2. Phone advice is available 24hours a day	0.28 (-0.10, 0.65)	0.21 (-0.09, 0.51)	0.25 (-0.04, 0.53)	0.15 (-0.27, 0.58)
K3. Phone advice is available during the hours of 9am – 5pm Monday to Friday	0.15 (-0.13, 0.43)	0.10 (-0.13, 0.32)	0.19 (-0.02, 0.41)	-0.02 (-0.36, 0.31)
Reference level
L1. Emotional support is not provided
L2. Emotional support is provided by group meetings with other MND caregivers	-0.03 (-0.40, 0.34)	0.40 (-0.72, -0.08)	-0.20 (-0.49, 0.10)	-0.23 (-0.69, 0.23)
L3. Emotional support is provided from a counselor	-0.11 (-0.19, 0.42)	0.18 (-0.43, 0.07)	-0.15 (-0.38, 0.03)	0.42 (0.06, 0.79)
Reference level
M1. I would have healthcare professionals who I can depend on
M2. I would not necessarily need healthcare professionals to depend on	-0.16 (-0.45, 0.12)	-0.28 (-0.50, -0.07)	-0.19 (-0.39, 0.03)	-0.38 (-0.70, -0.06)
Reference level
N1. I would have non-related individuals in my house to provide home help for my loved one
N2. I would not have non-related individuals in my house to provide home help for my loved one	-0.19 (-0.47, 0.09)	0.00 (-0.22, 0.22)	-0.03(-0.24, 0.18)	-0.22 (-0.56, 0.11)
Sex			-0.09 (-0.39, 0.21)	-0.31 (-0.75, 0.12)
Relationship to patient	0.11 (-0.22, 0.44)	-0.16 (-0.44, 0.12)
Rho-squared	0.05	0.09	0.05	0.1
Adjusted Rho-squared	-0.07	0.01	-0.02	-0.03
Table 3: Results of Random effects probit model for caregiver DCE – Sex and Relationship to patient subgroup analysis
